# Supplementary material for: Design and Evaluation of a Bilateral Semi-Rigid Exoskeleton to Assist Hip Motion
Source: Biomimetics (Basel). 2024 Mar 30;9(4):211. doi: 10.3390/biomimetics9040211 (PMC11048386; doi:10.3390/biomimetics9040211)
Supplement: Supplementary file 1 [file biomimetics-09-00211-s001.zip]

Archive with 3 entries (3 files):
- Data S1/PcntSubCond.mat
- Data S1/Sub.mat
- Data S2.mp4
